# Supplementary material for: Transgenic Expression of the Dicotyledonous Pattern Recognition Receptor EFR in Rice Leads to Ligand-Dependent Activation of Defense Responses
Source: PLoS Pathog. 2015 Mar 30;11(3):e1004809. doi: 10.1371/journal.ppat.1004809 (PMC4379099; doi:10.1371/journal.ppat.1004809)
Supplement: S1 Table — (XLSX) [file ppat.1004809.s018.xlsx]

## Sheet: Sheet1
				Transgene positive	Transgene negative	Total number of plants	chi-square
			Ubi::EFR::GFP
			line #1	9	3	12	1
			line #3	9	2	11	0.563703
			line #7	8	2	10	0.738883
			line #9	8	4	12	0.504985
			Ubi::EFR::XA21::GFP
			line #2	19	5	24	0.637352
			line #3	9	3	12	1
			line #4	9	3	12	1
