# Supplementary material for: Transgenic Expression of the Dicotyledonous Pattern Recognition Receptor EFR in Rice Leads to Ligand-Dependent Activation of Defense Responses
Source: PLoS Pathog. 2015 Mar 30;11(3):e1004809. doi: 10.1371/journal.ppat.1004809 (PMC4379099; doi:10.1371/journal.ppat.1004809)
Supplement: S2 Table — (XLSX) [file ppat.1004809.s019.xlsx]

## Sheet: Sheet1
	No.	Isolate	Origin
	1	125	n/a
	2	131	n/a
	3	162	n/a
	4	IXO100	China
	5	HB21	China
	6	NX42	China
	7	CIAT1185	Colombia
	8	A3842	India
	9	A3857	India
	10	A3846	India
	11	IXO58	Indonesia
	12	IXO56	Indonesia
	13	DY89031	Korea
	14	CK89021	Korea
	15	K220	Korea
	16	K212	Korea
	17	K202	Korea
	18	JW89011	Korea
	19	MXO90	Malaysia
	20	NXO256	Nepal
	21	Thailand 3	Thailand
