# Supplementary material for: Transgenic Expression of the Dicotyledonous Pattern Recognition Receptor EFR in Rice Leads to Ligand-Dependent Activation of Defense Responses
Source: PLoS Pathog. 2015 Mar 30;11(3):e1004809. doi: 10.1371/journal.ppat.1004809 (PMC4379099; doi:10.1371/journal.ppat.1004809)
Supplement: S3 Table — Differentially expressed genes between Kitaake and Ubi::EFR::XA21::GFP-3-4. Differentially expressed genes were selected using a false discovery rate of ≤ 0.05 and an absolute log fold change ≥ 2. Tables at the bottom of worksheets summarize gene ontology information from AgriGO. (XLSX) [file ppat.1004809.s020.xlsx]

## Sheet: downregulated_log_2_cutoff.txt
Gene_ID	LogFC
LOC_Os01g10400	-2.02118
LOC_Os05g13940	-2.02217
LOC_Os05g04500	-2.03379
LOC_Os08g07080	-2.04001
LOC_Os07g01820	-2.06543
LOC_Os07g44160	-2.12484
LOC_Os01g61160	-2.1402
LOC_Os04g45860	-2.17014
LOC_Os01g23710	-2.17746
LOC_Os11g38870	-2.17964
LOC_Os03g14915	-2.26904
LOC_Os12g38720	-2.28729
LOC_Os04g35790	-2.31143
LOC_Os12g27254	-2.42588
LOC_Os11g29720	-2.52838
LOC_Os05g31160	-2.5305
LOC_Os03g14910	-2.53996
LOC_Os06g06900	-2.60344
LOC_Os02g10780	-2.74078
LOC_Os01g03320	-2.92624
LOC_Os07g28400	-2.95662
LOC_Os12g14440	-2.99496
LOC_Os09g27670	-3.03416
LOC_Os01g58100	-3.47931
LOC_Os07g48020	-4.91811
LOC_Os07g48010	-6.61726
GO term	Ontology	Description	Number in input list	Number in BG/Ref	p-value	FDR
GO:0016491	F	oxidoreductase activity	6	1995	0.0023	0.042

## Sheet: upregulated_log_2_cutoff.txt
Gene_ID	LogFC
LOC_Os01g41750	2.04734
LOC_Os11g38520	2.05178
LOC_Os07g41410	2.05789
LOC_Os01g58910	2.07039
LOC_Os12g26290	2.11581
LOC_Os03g03034	2.12564
LOC_Os04g17660	2.13316
LOC_Os03g17680	2.13926
LOC_Os12g36850	2.1749
LOC_Os12g36940	2.19514
LOC_Os04g25490	2.20597
LOC_Os04g03164	2.21034
LOC_Os03g26210	2.2148
LOC_Os02g02120	2.21809
LOC_Os01g48610	2.21953
LOC_Os10g28350	2.2196
LOC_Os07g25050	2.2807
LOC_Os05g25770	2.287
LOC_Os09g04384	2.29477
LOC_Os12g43450	2.30997
LOC_Os07g24830	2.36223
LOC_Os10g28080	2.40001
LOC_Os06g39110	2.40334
LOC_Os10g40934	2.41228
LOC_Os01g49320	2.42901
LOC_Os08g33150	2.45237
LOC_Os03g54000	2.49429
LOC_Os01g35330	2.49653
LOC_Os01g58280	2.53527
LOC_Os07g39114	2.53751
LOC_Os07g43800	2.54706
LOC_Os03g58790	2.57395
LOC_Os01g51570	2.58635
LOC_Os10g41838	2.60099
LOC_Os05g47780	2.64201
LOC_Os01g65110	2.65244
LOC_Os04g52190	2.67498
LOC_Os10g39710	2.68977
LOC_Os04g22120	2.69965
LOC_Os10g07340	2.72243
LOC_Os02g06230	2.74693
LOC_Os09g29540	2.82918
LOC_Os07g35560	2.8624
LOC_Os04g39350	2.93257
LOC_Os12g24320	2.94162
LOC_Os11g10290	2.94689
LOC_Os02g36880	2.9581
LOC_Os04g33260	2.9661
LOC_Os04g31790	3.02288
LOC_Os07g44130	3.07576
LOC_Os10g33540	3.15851
LOC_Os04g39320	3.19647
LOC_Os03g51530	3.24792
LOC_Os04g48930	3.25944
LOC_Os07g10850	3.29402
LOC_Os10g42040	3.29573
LOC_Os07g13770	3.30267
LOC_Os09g27820	3.31121
LOC_Os08g31200	3.32804
LOC_Os02g36190	3.59445
LOC_Os07g03040	3.61953
LOC_Os04g49194	3.63235
LOC_Os07g03730	3.65173
LOC_Os09g04310	3.72727
LOC_Os01g45914	3.75097
LOC_Os12g12090	3.78653
LOC_Os10g11100	3.82977
LOC_Os07g04930	3.85754
LOC_Os01g42320	3.93584
LOC_Os09g13440	3.95111
LOC_Os10g11889	3.95198
LOC_Os01g31010	3.9618
LOC_Os04g21350	4.08844
LOC_Os01g63180	4.23182
LOC_Os01g49750	4.27761
LOC_Os02g43370	4.27848
LOC_Os01g04550	4.39864
LOC_Os07g15460	4.40716
LOC_Os11g15624	4.41201
LOC_Os01g72370	4.42446
LOC_Os12g32390	4.46305
LOC_Os07g35480	4.49559
LOC_Os01g48620	4.56586
LOC_Os12g13340	4.56915
LOC_Os07g34850	4.7131
LOC_Os05g23950	4.78271
LOC_Os02g36140	4.89846
LOC_Os07g33450	5.16813
LOC_Os03g46454	5.27704
LOC_Os03g20680	5.28286
LOC_Os04g09900	5.53755
LOC_Os11g46880	5.75758
LOC_Os03g09910	5.81263
LOC_Os04g10160	5.96809
LOC_Os01g28450	6.113
LOC_Os07g05840	6.23263
LOC_Os12g18410	6.74356
LOC_Os07g05850	7.02025
LOC_Os06g19095	7.04685
LOC_Os03g19420	7.17489
LOC_Os06g49350	8.01455
LOC_Os07g06834	8.56926
LOC_Os11g17954	8.57052
LOC_Os03g18250	8.70575
LOC_Os04g31290	8.80654
LOC_Os03g19427	9.29412
LOC_Os07g26100	9.34997
LOC_Os07g32710	9.64467
LOC_Os04g13000	10.0562
LOC_Os11g11694	10.8416
LOC_Os03g02470	10.8546
LOC_Os05g45160	11.5151
LOC_Os07g48000	11.9586
LOC_Os03g18779	12.2323
LOC_Os06g43150	12.6089
		Description	Number in input list	Number in BG/Ref	p-value	FDR
GO term	Ontology
----------- Sorry, No significant term -----------
