# Supplementary material for: Transgenic Expression of the Dicotyledonous Pattern Recognition Receptor EFR in Rice Leads to Ligand-Dependent Activation of Defense Responses
Source: PLoS Pathog. 2015 Mar 30;11(3):e1004809. doi: 10.1371/journal.ppat.1004809 (PMC4379099; doi:10.1371/journal.ppat.1004809)
Supplement: S4 Table — Rice inoculation with ten different Xoo isolates to identify weakly virulent Xoo isolates compared with the fully virulent isolates PXO99A. (XLSX) [file ppat.1004809.s021.xlsx]

## Sheet: Sheet1
	Isolate	Origin	Inoculum concentration (CFU/mL)	Average (cm)	SD	Dunnet's test P-value
	A3842	India	10^8	26.2857	6.54486	1
	A3857	India	10^8	21.4	4.27395	0.1463
	DY89031	Korea	10^8	26.3333	7.55425	1
	CK89021	Korea	10^8	27.2	5.18116	0.9897
	CIAT1185	Colombia	10^8	13.8929	3.81383	0.0001
	Thailand 3	Thailand	10^8	23.1667	3.5887	0.698
	HB21	China	10^8	29.25	5.17204	0.2763
	NXO256	Nepal	10^8	2.5	0.78174	0.0001
	IXO58	Indonesia	10^8	25.125	3.52288	1
	MXO90	Malaysia	10^8	4.4167	3.13944	0.0001
	PXO99A	Philippines	10^6	27.6923	4.64344	0.7362
	PXO99A	Philippines	10^7	25.7	4.72786	-
