# Supplementary material for: Transgenic Expression of the Dicotyledonous Pattern Recognition Receptor EFR in Rice Leads to Ligand-Dependent Activation of Defense Responses
Source: PLoS Pathog. 2015 Mar 30;11(3):e1004809. doi: 10.1371/journal.ppat.1004809 (PMC4379099; doi:10.1371/journal.ppat.1004809)
Supplement: S5 Table — (XLSX) [file ppat.1004809.s022.xlsx]

## Sheet: Sheet1
	Primer_name	5'-3' sequence
	GFPoverEFRF	GTTAAATACGGACATGCATACTATGTGGGATCCCAAGGGTGGGC
	GFPSTR	TTATTTGTATAGTTCATCCATGCC
	EFR_F	CACCATGAAGCTGTCCTTTTCACTTG
	XaTMoverEFRF	AAAGCCTCTGTCAGTTAGAAAGAAATTCCCAGTTCTACCTATTTCTGT
	EFRectR	TTTCTTTCTAACTGACAGAGGC
	EFR_2037_GW	CACCATGAAGAGGAAAAAGAAAAACA
	EFR_stop_R	CTACATAGTATGCATGTCCGT
	EFR_D-N_F	CCCTGTAGCTCACTGTAATATTAAGCCAAGCAACATTC
	EFR_D-N_R	GAATGTTGCTTGGCTTAATATTACAGTGAGCTACAGGG
	EF-Tu-F1	CCTTTCGTGAGCACCATTGC
	EF-Tu-R4	AGCACGTAGACTTCGGCTTC
	EF-Tu2-F	CCAAGAAGGGCTGAGTTCGT
	EF-Tu-R2	CCTTGAAGAACGGGGTATGA
	Os04g10010-Q1	AAATGATTTGGGACCAGTCG
	Os04g10010-Q2	GATGGAATGTCCTCGCAAAC
	PR10b-Q1	GTCGCGGTGTCGGTGGAGAG
	PR10b-Q2	ACGGCGTCGATGAATCCGGC
	Actin-Q1	TCGGCTCTGAATGTACCTCCTA
	Actin-Q2	CACTTGAGTAAAGACTGTCACTTG
	XB24_GW_F	CACCATGGGTTGGCGTTGGCACGAC
	XB24_w/o_stop	CACATCTGTAATCTTGCTGC
	EFR_ecto-Q1	TGCATCTTTGCTCAAGCCAGGT
	EFR_ecto-Q2	GCGGCCACATGTGACTCCAA
